# Supplementary material for: DAB Signal Preprocessing for Passive Coherent Location
Source: Sensors (Basel). 2022 Jan 5;22(1):378. doi: 10.3390/s22010378 (PMC8749620; doi:10.3390/s22010378)
Supplement: Supplementary file 1 [file sensors-22-00378-s001.zip]

Archive with 4 entries (4 files):
- s1.mp4
- s2.mp4
- s3.gif
- s4.gif
